# Supplementary material for: Global Profiling of Metabolic Adaptation to Hypoxic Stress in Human Glioblastoma Cells
Source: PLoS One. 2015 Jan 29;10(1):e0116740. doi: 10.1371/journal.pone.0116740 (PMC4310608; doi:10.1371/journal.pone.0116740)
Supplement: S1 Table — (XLS) [file pone.0116740.s005.xls]

## Sheet: Sheet1
Table S1
Heat map of statistically significant biochemicals profiled in hypoxic and normoxic U-87 MG cells at short (6 h), intermediate (24 h) and prolonged (48 h) incubation.
Shown are H/N ratios at the respective time-points, and p- and q-values for each comparison.
	Green: indicates significant difference (p≤0.05) between the groups shown; GREEN indicates a ratio < 1
	Light green: indicates differences approaching significance (0.05≤p≤0.1) between the groups shown; LIGHT GREEN indicates a ratio of <1
	Red: indicates significant difference (p≤0.05) between the groups shown; RED indicates a ratio > 1
	Pink: indicates differences approaching signicance (0.05≤p≤0.1) between the groups shown; PINK indicates a ratio of >1
	Non-colored text and cell: mean values are not significantly different for that comparison
Main Pathway	Sub Pathway	Biochemical Name	Platform	KEGG	HMDB	U87 MG glioblastoma cells
						6 h H/N	24 h H/N	48 h H/N	6 h H/N		24 h H/N		48 h H/N
									p-value	q-value	p-value	q-value	p-value	q-value
Amino acid	Glycine, serine and threonine metabolism	glycine	GC/MS	C00037	HMDB00123	0.98	0.97	1.03	0.7367	0.7864	0.9233	0.3427	0.7841	0.4419
		serine	GC/MS	C00065	HMDB03406	0.9	0.83	1.06	0.0513	0.3164	0.1723	0.1054	0.4878	0.32
		N-acetylserine	GC/MS		HMDB02931	1.05	2.29	1.67	0.5001	0.711	0.0004	0.0017	0.0011	0.0033
		homoserine	GC/MS	C00263,C02926	HMDB00719	0.9	0.85	1.39	0.6731	0.7691	0.4253	0.1968	0.0638	0.0698
		threonine	LC/MS pos	C00188	HMDB00167	0.88	0.73	0.92	0.1627	0.4563	0.0014	0.0039	0.2819	0.2157
		N-acetylthreonine	LC/MS neg	C01118		1.82	3.57	2.86	0.1157	0.4223	0.0005	0.0018	0.0017	0.0045
	Alanine and aspartate metabolism	aspartate	GC/MS	C00049	HMDB00191	0.77	0.71	0.52	0.0013	0.0297	0.026	0.0304	2.0285e-06	4.1694e-05
		asparagine	GC/MS	C00152	HMDB00168	0.94	1.03	1.39	0.6795	0.7691	0.6358	0.2606	0.094	0.0939
		beta-alanine	GC/MS	C00099	HMDB00056	1.3	2	1.34	0.6081	0.7503	0.0288	0.0322	0.1263	0.1173
		alanine	GC/MS	C00041	HMDB00161	1.14	1.07	1.17	0.1349	0.4348	0.4138	0.194	0.2091	0.1703
		N-acetylalanine	LC/MS neg	C02847	HMDB00766	1.05	1.48	1.34	0.5523	0.7219	0.0009	0.0027	0.0518	0.0594
		N-carbamoylaspartate	LC/MS pos	C00438	HMDB00828	1	12.22	8.37			0.0009	0.0027	8.4659e-06	0.0001
		N-acetylaspartate (NAA)	LC/MS pos	C01042	HMDB00812	0.98	1.35	1.27	0.9969	0.8573	0.551	0.2398	0.4473	0.3
	Glutamate metabolism	glutamate	LC/MS pos	C00025	HMDB03339	0.92	1.17	1.09	0.233	0.5414	0.0359	0.0373	0.0632	0.0698
		glutamate, gamma-methyl ester	LC/MS pos			1.06	1.2	2.52	0.842	0.8282	0.342	0.1672	0.0045	0.0092
		glutamine	LC/MS pos	C00064	HMDB00641	0.9	1.08	1.5	0.4159	0.6383	0.4958	0.2211	0.036	0.0439
		pyroglutamine*	LC/MS pos			1.06	1.91	1.97	0.6844	0.7691	0.0002	0.0011	1.1049e-07	4.7476e-06
		gamma-aminobutyrate (GABA)	GC/MS	C00334	HMDB00112	1.25	1.68	1.69	0.3262	0.5939	0.01	0.015	0.0417	0.0497
		N-acetylglutamate	LC/MS pos	C00624	HMDB01138	1.09	2.12	1.77	0.5663	0.7268	3.2713e-05	0.0004	0.0131	0.0211
		N-acetyl-aspartyl-glutamate (NAAG)	LC/MS pos	C12270	HMDB01067	1	1	1
	Histidine metabolism	histidine	LC/MS neg	C00135	HMDB00177	0.77	0.75	0.88	0.0124	0.1555	0.005	0.0091	0.1895	0.1581
		N-acetylhistidine	LC/MS neg	C02997		1.43	3.63	3	0.4604	0.678	0.0072	0.0119	0.016	0.0242
		imidazole propionate	LC/MS pos		HMDB02271	1.22	2.58	1.87	0.3987	0.632	0.001	0.003	0.0293	0.0365
	Lysine metabolism	cadaverine	GC/MS	C01672	HMDB02322	0.81	0.73	1.21	0.2929	0.5878	0.0826	0.0662	0.2842	0.2162
		lysine	LC/MS pos	C00047	HMDB00182	0.98	1.25	1.62	0.7387	0.7864	0.0022	0.0052	5.3287e-06	9.1583e-05
		2-aminoadipate	GC/MS	C00956	HMDB00510	0.98	1.33	1.9	0.8948	0.8521	0.063	0.0552	0.0075	0.014
		pipecolate	LC/MS pos	C00408	HMDB00070	0.94	1.39	1.9	0.894	0.8521	0.0607	0.0547	0.002	0.0052
		2-aminopentanoate	GC/MS			0.84	0.79	0.85	0.0043	0.0772	0.0285	0.0321	0.3703	0.2686
	Phenylalanine & tyrosine metabolism	phenylalanine	LC/MS pos	C00079	HMDB00159	0.89	0.95	1	0.15	0.4454	0.3614	0.1739	0.9247	0.4905
		tyrosine	LC/MS pos	C00082	HMDB00158	0.87	0.95	0.99	0.1141	0.4223	0.5473	0.2396	0.8174	0.4502
		3-(4-hydroxyphenyl)lactate	LC/MS neg	C03672	HMDB00755	1.45	2.31	1.54	0.0126	0.1555	0.0009	0.0027	0.0221	0.0301
		phenylacetylglycine	LC/MS neg	C05598	HMDB00821	1.72	3.41	2.16	0.0411	0.2711	6.406e-05	0.0007	0.0005	0.0019
	Tryptophan metabolism	kynurenine	LC/MS pos	C00328	HMDB00684	0.61	0.22	0.18	0.327	0.5939	0.0049	0.009	0.001	0.0031
		tryptophan	LC/MS pos	C00078	HMDB00929	0.84	1.18	1.09	0.018	0.1866	0.1299	0.0873	0.2602	0.204
		anthranilate	LC/MS pos	C00108	HMDB01123	0.58	0.19	0.16	0.0084	0.1338	0.0004	0.0017	2.2749e-05	0.0002
		C-glycosyltryptophan*	LC/MS pos			0.95	1.67	2.11	0.4189	0.6395	0.0016	0.0042	7.6433e-05	0.0005
	Valine, leucine and isoleucine metabolism	beta-hydroxyisovalerate	LC/MS neg		HMDB00754	0.75	0.61	0.36	0.0539	0.3189	0.0216	0.0263	5.302e-05	0.0004
		isoleucine	LC/MS pos	C00407	HMDB00172	0.89	0.94	0.97	0.056	0.3189	0.3221	0.1641	0.6428	0.3863
		leucine	LC/MS pos	C00123	HMDB00687	0.84	1	1.03	0.0397	0.2711	0.9578	0.3512	0.8703	0.4732
		valine	LC/MS pos	C00183	HMDB00883	0.92	1.01	0.96	0.3679	0.6099	0.9887	0.3561	0.5905	0.3662
		4-methyl-2-oxopentanoate	LC/MS neg	C00233	HMDB00695	0.87	1.52	1.78	0.8621	0.8448	0.2992	0.1558	0.0433	0.0513
		isobutyrylcarnitine	LC/MS pos			1.27	1.22	1.46	0.2377	0.5414	0.1125	0.0792	0.2554	0.2013
		2-methylbutyroylcarnitine	LC/MS pos		HMDB00378	1.22	1.06	1.02	0.1865	0.4905	0.4144	0.194	0.8547	0.4678
		isovalerylcarnitine	LC/MS pos		HMDB00688	1.33	1.11	1.29	0.5257	0.716	0.3397	0.1672	0.2801	0.2157
		tiglyl carnitine	LC/MS pos		HMDB02366	1.31	1.11	0.87	0.0282	0.2335	0.9379	0.347	0.5669	0.3556
	Cysteine, methionine, SAM, taurine metabolism	cysteine	GC/MS	C00097	HMDB00574	1.08	1.06	1.23	0.3072	0.5939	0.4701	0.2125	0.0028	0.0066
		S-methylcysteine	GC/MS		HMDB02108	1.24	1.03	0.94	0.7706	0.7909	0.7864	0.3069	0.7553	0.4341
		cystine	GC/MS	C00491	HMDB00192	1.15	0.85	1.06	0.5596	0.7219	0.6154	0.2562	0.8055	0.4466
		methionine sulfoxide	LC/MS pos	C02989	HMDB02005	0.71	0.69	0.6	0.0129	0.1555	0.0218	0.0263	0.0004	0.0018
		N-formylmethionine	LC/MS neg	C03145	HMDB01015	1.1	0.78	0.98	0.7095	0.7737	0.1523	0.0966	0.9553	0.4963
		hypotaurine	GC/MS	C00519	HMDB00965	1.3	1.62	1.58	0.3177	0.5939	0.0252	0.0301	0.011	0.0185
		taurine	GC/MS	C00245	HMDB00251	1.18	2.79	1.32	0.666	0.7691	0.0025	0.0054	0.5367	0.3429
		S-adenosylhomocysteine (SAH)	LC/MS neg	C00021	HMDB00939	0.9	0.69	0.73	0.1094	0.4223	0.0002	0.0012	0.0014	0.0038
		methionine	LC/MS pos	C00073	HMDB00696	0.65	0.65	0.73	0.0007	0.0238	0.0028	0.0061	0.0011	0.0033
		N-acetylmethionine	LC/MS neg	C02712	HMDB11745	1.09	1.13	1.17	0.6482	0.7638	0.0623	0.0549	0.1548	0.1372
		homocysteine	GC/MS	C00155	HMDB00742	0.76	1.26	1.01	0.2119	0.5299	0.2346	0.1298	0.9685	0.4998
	Urea cycle; arginine-, proline-, metabolism	dimethylarginine (SDMA + ADMA)	LC/MS pos	C03626	HMDB01539,HMDB03334	1.08	1.58	1.36	0.5525	0.7219	0.0003	0.0015	0.0237	0.0311
		arginine	LC/MS neg	C00062	HMDB00517	0.95	1.18	1.63	0.9103	0.8539	0.3097	0.1591	0.0005	0.0018
		ornithine	GC/MS	C00077	HMDB03374	0.98	1.15	1.12	0.708	0.7737	0.5333	0.2361	0.3868	0.2725
		urea	GC/MS	C00086	HMDB00294	1.01	0.96	1.44	0.8831	0.8521	0.9874	0.3561	0.1737	0.1485
		proline	LC/MS pos	C00148	HMDB00162	1	0.82	0.9	0.9878	0.8573	0.0107	0.0157	0.2468	0.1955
		5-aminovalerate	GC/MS	C00431	HMDB03355	1.01	2.72	3.87	0.9925	0.8573	0.0001	0.0008	1.5599e-06	3.83e-05
		citrulline	LC/MS pos	C00327	HMDB00904	0.91	1.11	1.03	0.9815	0.8573	0.9816	0.3561	0.985	0.5051
		trans-4-hydroxyproline	LC/MS pos	C01157	HMDB00725	1	1	1
	Creatine metabolism	creatine	LC/MS pos	C00300	HMDB00064	1.1	1.77	1.98	0.3134	0.5939	0.0002	0.0011	1.175e-05	0.0001
		creatinine	LC/MS pos	C00791	HMDB00562	0.66	1.26	0.86	0.1093	0.4223	0.2418	0.132	0.299	0.2244
		creatine phosphate	GC/MS	C02305	HMDB01511	0.91	1.47	1.57	0.9298	0.8539	0.5812	0.2491	0.4153	0.2889
	Butanoate metabolism	2-aminobutyrate	GC/MS	C02261	HMDB00650	0.84	0.71	0.78	0.1385	0.4414	0.0018	0.0045	0.0234	0.031
	Polyamine metabolism	5-methylthioadenosine (MTA)	LC/MS pos	C00170	HMDB01173	0.73	0.59	0.65	0.0002	0.0078	0.0001	0.0011	0.0214	0.0297
		putrescine	GC/MS	C00134	HMDB01414	1.08	1.43	2.94	0.8791	0.8521	0.0984	0.0721	0.0003	0.0013
		N-acetylputrescine	LC/MS pos	C02714	HMDB02064	0.9	0.76	1.28	0.6266	0.7542	0.1399	0.0906	0.1648	0.1445
		agmatine	GC/MS	C00179	HMDB01432	0.82	1.02	2.08	0.4281	0.6462	0.6092	0.2557	0.0173	0.025
		spermidine	LC/MS pos	C00315	HMDB01257	0.85	0.86	1.13	0.124	0.4223	0.062	0.0549	0.2859	0.2165
	Guanidino and acetamido metabolism	4-guanidinobutanoate	LC/MS pos	C01035	HMDB03464	1.24	2.85	2.47	0.3982	0.632	3.7802e-05	0.0005	0.0003	0.0015
	Glutathione metabolism	glutathione, reduced (GSH)	LC/MS pos	C00051	HMDB00125	0.87	1.06	1.17	0.1887	0.4905	0.2825	0.15	0.0377	0.0456
		5-oxoproline	LC/MS neg	C01879	HMDB00267	0.92	0.92	1.12	0.5111	0.716	0.3417	0.1672	0.2407	0.1915
		glutathione, oxidized (GSSG)	LC/MS pos	C00127	HMDB03337	0.91	0.97	1.23	0.2393	0.5414	0.911	0.341	0.131	0.1195
		cysteine-glutathione disulfide	LC/MS pos		HMDB00656	1.01	1.09	1.24	0.8124	0.8154	0.4247	0.1968	0.0688	0.0743
		ophthalmate	LC/MS pos		HMDB05765	0.49	0.26	0.43	0.0277	0.2335	9.2874e-05	0.0008	0.0025	0.006
Peptide	Dipeptide	glycylvaline	LC/MS pos			1.01	1.25	1.38	0.9229	0.8539	0.0472	0.0449	0.0271	0.0341
		glycylglycine	GC/MS	C02037	HMDB11733	0.87	1.01	1.05	0.5847	0.7374	0.9713	0.354	0.676	0.4035
		glycylproline	LC/MS pos		HMDB00721	1	1.53	1.89	0.8023	0.8154	0.0153	0.0204	0.0004	0.0015
		glycylisoleucine	LC/MS pos			1.03	1.38	1.61	0.7122	0.7737	0.0969	0.0721	0.0034	0.0076
		glycylleucine	LC/MS pos	C02155	HMDB00759	0.96	1.45	1.62	0.9008	0.8539	0.008	0.0131	0.0038	0.0083
		glycylphenylalanine	LC/MS pos			0.99	1.68	2.06	0.9935	0.8573	0.0411	0.041	0.0111	0.0185
		glycyltyrosine	LC/MS pos			1	1.3	1.48	0.9332	0.8539	0.3068	0.1589	0.0642	0.0699
		alanylleucine	LC/MS pos			1.17	1.24	1.84	0.5552	0.7219	0.2074	0.1191	0.0044	0.0091
		prolylglycine	LC/MS pos			0.88	0.9	0.72	0.5769	0.7366	0.329	0.1652	0.0631	0.0698
		prolylalanine	LC/MS pos			0.82	1.34	1.09	0.5296	0.7178	0.225	0.1268	0.6011	0.3703
		pro-hydroxy-pro	LC/MS pos		HMDB06695	0.82	1.25	1.31	0.475	0.6889	0.2969	0.1558	0.146	0.1307
		phenylalanylalanine	LC/MS pos			1.45	1.98	2.53	0.0994	0.4223	0.002	0.0048	0.0008	0.0026
		cysteinylglycine	LC/MS pos	C01419	HMDB00078	0.77	1.39	1.49	0.1252	0.4223	0.0677	0.0584	0.0536	0.061
		tyrosylvaline	LC/MS pos			1.1	2.09	3.02	0.9774	0.8573	0.0156	0.0207	0.0038	0.0083
		aspartylleucine	LC/MS pos			0.92	0.87	1.56	0.8901	0.8521	0.3411	0.1672	0.0706	0.0751
		isoleucylglycine	LC/MS pos			1.08	1.57	1.59	0.5169	0.716	1.1907e-05	0.0002	0.0049	0.0096
		leucylglutamate	LC/MS pos			1.21	1.53	1.49	0.4078	0.6338	0.046	0.0445	0.0193	0.0272
		leucylglycine	LC/MS pos			1.14	1.45	1.74	0.6107	0.7503	0.0278	0.0316	0.0223	0.0302
		phenylalanylserine	LC/MS pos			1.27	1.42	1.91	0.5245	0.716	0.0485	0.0454	0.0118	0.0191
		serylleucine	LC/MS pos			1.31	1.44	2.92	0.2433	0.5414	0.006	0.0104	0.0076	0.014
		threonylleucine	LC/MS pos			1.07	1.15	1.84	0.9841	0.8573	0.5757	0.2476	0.0162	0.0242
		tyrosylalanine	LC/MS pos			1.1	1.76	1.86	0.9718	0.8573	0.1709	0.1051	0.2661	0.207
		tyrosylleucine	LC/MS pos			1.18	1.06	1.37	0.4599	0.678	0.5832	0.2491	0.4296	0.2953
		tyrosylglycine	LC/MS pos			1.16	1.71	2.24	0.5507	0.7219	0.0339	0.0369	0.0046	0.0094
		valylglycine	LC/MS pos			1.11	1.41	1.84	0.5429	0.7219	0.0273	0.0313	0.0219	0.0301
		prolylglutamate	LC/MS pos			0.76	0.72	0.68	0.002	0.0417	0.007	0.0119	0.0022	0.0055
		phenylalanylaspartate	LC/MS pos			1	1.57	1.25	0.9719	0.8573	0.0135	0.0185	0.1203	0.1124
		phenylalanylglycine	LC/MS neg			1.22	1.85	2.43	0.3526	0.6077	0.0003	0.0016	5.871e-05	0.0004
	Dipeptide derivative	cys-gly, oxidized	GC/MS			1	1.07	1.1	0.6477	0.7638	0.8905	0.3346	0.8026	0.4464
	gamma-glutamyl	gamma-glutamylvaline	LC/MS neg		HMDB11172	0.71	0.45	0.37	0.0718	0.3528	0.0005	0.0018	0.0012	0.0034
		gamma-glutamylleucine	LC/MS pos		HMDB11171	0.76	0.63	0.55	0.001	0.0293	0.0043	0.0082	0.0007	0.0023
		gamma-glutamylisoleucine*	LC/MS pos		HMDB11170	0.81	0.79	0.62	0.0039	0.0748	0.0871	0.068	0.0074	0.014
		gamma-glutamylcysteine	LC/MS pos	C00669	HMDB01049	0.76	1.15	1.05	0.1094	0.4223	0.4563	0.2088	0.5282	0.3387
		gamma-glutamylmethionine	LC/MS pos			0.57	0.69	0.67	0.0002	0.0073	0.0035	0.0072	0.0005	0.0019
		gamma-glutamylglutamate	LC/MS pos			0.77	1.39	0.87	0.0429	0.2764	0.0744	0.0634	0.1536	0.1368
		gamma-glutamylglutamine	LC/MS pos		HMDB11738	0.78	1.16	1.58	0.0943	0.4223	0.0738	0.0632	0.0351	0.0431
		gamma-glutamylphenylalanine	LC/MS pos		HMDB00594	0.85	1.06	0.97	0.5901	0.741	0.9132	0.341	0.9324	0.4931
		gamma-glutamyltyrosine	LC/MS pos			1.12	1.08	0.96	0.5254	0.716	0.7263	0.2899	0.7923	0.445
		gamma-glutamylthreonine*	LC/MS pos			0.64	0.41	0.54	0.032	0.2417	0.0005	0.0018	0.0272	0.0341
	Polypeptide	Ac-Ser-Asp-Lys-Pro-OH	LC/MS pos			0.98	1.23	1.3	0.795	0.812	0.0347	0.0371	0.0178	0.0255
Carbohydrate	Aminosugars metabolism	N-acetylglucosamine 6-phosphate	LC/MS neg	C00357	HMDB02817	0.94	0.76	0.86	0.609	0.7503	0.0793	0.0648	0.3755	0.27
		erythronate*	GC/MS		HMDB00613	2.32	6.7	4.27	1.0882e-07	3.1565e-05	2.2699e-06	4.6053e-05	2.1833e-06	4.1694e-05
		N-acetylneuraminate	LC/MS pos	C00270	HMDB00230	0.76	0.97	0.91	0.2238	0.5414	0.7872	0.3069	0.4569	0.3036
		Isobar: UDP-acetylglucosamine, UDP-acetylgalactosamine	LC/MS neg			0.87	0.74	1.01	0.0366	0.2587	8.0296e-05	0.0008	0.91	0.4888
	Fructose, mannose, galactose, starch, and sucrose metabolism	fructose	GC/MS	C00095	HMDB00660	2.17	83.47	51.75	0.1299	0.4282	0.0016	0.0042	7.3361e-07	2.1014e-05
		lactose	GC/MS	C00243	HMDB00186	1.06	1.17	1.19	0.8423	0.8282	0.3524	0.1709	0.1864	0.1562
		6'-sialyllactose	GC/MS	G00265	HMDB06569	0.86	0.9	0.87	0.6947	0.7691	0.5326	0.2361	0.4575	0.3036
		mannitol	GC/MS	C00392	HMDB00765	1.19	2.67	4.05	0.3645	0.6077	0.0011	0.0032	0.0101	0.0176
		mannose-6-phosphate	GC/MS	C00275	HMDB01078	0.85	1.84	2.87	0.4715	0.6872	0.0151	0.0204	9.9563e-06	0.0001
		sorbitol	GC/MS	C00794	HMDB00247	3.13	3.07	3.83	2.6971e-05	0.002	1.1612e-06	3.5337e-05	3.4972e-09	3.0053e-07
	Glycolysis, gluconeogenesis, pyruvate metabolism	glycerate	GC/MS	C00258	HMDB00139	1.83	2.11	4.47	0.0103	0.1496	0.0021	0.005	0.0001	0.0006
		glucose-6-phosphate (G6P)	GC/MS	C00668	HMDB01401	0.76	1.65	2.79	0.1911	0.4905	0.0851	0.0676	3.7276e-05	0.0003
		glucose 1-phosphate	GC/MS	C00103	HMDB01586	1.09	1.1	1	0.8702	0.8499	0.3684	0.1759	0.7725	0.4382
		glucose	GC/MS	C00031	HMDB00122	1.31	11.06	2.03	0.3806	0.6237	0.0356	0.0373	0.0004	0.0016
		fructose-6-phosphate	GC/MS	C05345	HMDB00124	0.69	1.91	2.51	0.1043	0.4223	0.0663	0.0576	0.0003	0.0015
		Isobar: fructose 1,6-diphosphate, glucose 1,6-diphosphate, myo-inositol 1,4 or 1,3-diphosphate	LC/MS neg			1.32	2.4	2.42	0.2187	0.5414	0.0508	0.0468	0.0151	0.0234
		3-phosphoglycerate	GC/MS	C00597	HMDB00807	1.21	4.64	4.22	0.7643	0.7909	0.007	0.0119	0.0108	0.0184
		lactate	GC/MS	C00186	HMDB00190	1.12	1.11	1.1	0.0298	0.2335	0.1176	0.0816	0.1615	0.1424
	Nucleotide sugars, pentose metabolism	6-phosphogluconate	LC/MS neg	C00345	HMDB01316	0.69	2.44	3.17	0.0013	0.0297	0.0004	0.0017	0.0002	0.0009
		arabitol	GC/MS	C00474	HMDB01851	2.03	1.24	2.49	0.0561	0.3189	0.8392	0.3163	0.0011	0.0033
		ribitol	GC/MS	C00474	HMDB00508	1.65	2.29	5.5	0.0046	0.0791	0.0005	0.0018	3.5696e-05	0.0003
		sedoheptulose-7-phosphate	GC/MS	C05382	HMDB01068	0.57	2.19	5.05	0.0333	0.2417	0.0259	0.0304	9.7413e-05	0.0006
		ribose	GC/MS	C00121	HMDB00283	2.07	2.67	12.19	0.0458	0.2886	0.0023	0.0052	0.0003	0.0015
		ribose 5-phosphate	GC/MS	C00117	HMDB00618	1.02	1.67	3.13	0.928	0.8539	0.264	0.1428	0.0018	0.0048
		ribulose	GC/MS	C00309	HMDB00621,HMDB03371	1.85	2.27	9.16	0.1505	0.4454	0.0091	0.0142	0.0007	0.0023
		Isobar: ribulose 5-phosphate, xylulose 5-phosphate	GC/MS			1.25	1.92	4.95	0.3227	0.5939	0.0122	0.017	0.0004	0.0016
		UDP-glucose	GC/MS	C00029	HMDB00286	0.84	0.6	0.75	0.2461	0.5414	0.0083	0.0135	0.118	0.1108
		UDP-glucuronate	LC/MS neg	C00167	HMDB00935	1.02	1.08	1.3	0.754	0.7895	0.3248	0.1647	0.0772	0.0795
		xylitol	GC/MS	C00379	HMDB00568	1.3	2.97	5.33	0.1035	0.4223	0.0011	0.0032	2.8477e-05	0.0002
		arabinose	GC/MS	C00181	HMDB00646	0.73	0.77	0.39	0.3858	0.6287	0.2339	0.1298	0.0099	0.0174
		xylonate	GC/MS	C00502,C05411		1.45	4.66	4.35	0.4039	0.6333	0.0015	0.0039	0.0018	0.0048
	Nucleotide sugars	UDP-galactose	GC/MS	C00052	HMDB000302	0.68	0.48	0.8	0.1243	0.4223	0.011	0.0159	0.4979	0.3241
Energy	Krebs cycle	citrate	GC/MS	C00158	HMDB00094	0.74	1.3	0.88	0.1634	0.4563	0.221	0.1251	0.4399	0.2989
		succinate	GC/MS	C00042	HMDB00254	0.93	0.85	0.66	0.56	0.7219	0.2882	0.1519	0.0773	0.0795
		fumarate	GC/MS	C00122	HMDB00134	0.81	0.81	0.59	0.1749	0.4808	0.0872	0.068	0.0006	0.0021
		malate	GC/MS	C00149	HMDB00156	0.85	0.98	0.67	0.0198	0.1913	0.7298	0.2903	0.0136	0.0216
	Oxidative phosphorylation	acetylphosphate	GC/MS	C00227	HMDB01494	0.81	1.2	1.12	0.2783	0.5765	0.1247	0.0851	0.5069	0.3288
		phosphate	GC/MS	C00009	HMDB01429	0.97	1.04	1.3	0.6301	0.7553	0.5581	0.2418	0.1124	0.1073
		pyrophosphate (PPi)	GC/MS	C00013	HMDB00250	0.69	0.54	1.63	0.6925	0.7691	0.7953	0.3073	0.826	0.4536
Lipid	Essential fatty acid	linoleate (18:2n6)	LC/MS neg	C01595	HMDB00673	1.56	1.42	1.5	0.1275	0.4252	0.1861	0.1105	0.0498	0.0578
		linolenate [alpha or gamma; (18:3n3 or 6)]	LC/MS neg	C06427	HMDB01388	1.13	0.93	1.19	0.6499	0.7638	0.7933	0.3073	0.4449	0.3
		dihomo-linolenate (20:3n3 or n6)	LC/MS neg	C03242	HMDB02925	1.59	1.56	1.86	0.1617	0.4563	0.1883	0.1113	0.0042	0.0087
		eicosapentaenoate (EPA; 20:5n3)	LC/MS neg	C06428	HMDB01999	1.2	2.52	1.12	0.5571	0.7219	0.09	0.0698	0.2823	0.2157
		docosapentaenoate (n3 DPA; 22:5n3)	LC/MS neg	C16513	HMDB01976	1.31	1.41	1.86	0.4108	0.6338	0.2802	0.1496	0.0114	0.0186
		docosahexaenoate (DHA; 22:6n3)	LC/MS neg	C06429	HMDB02183	1.29	1.43	2.21	0.394	0.632	0.2101	0.1201	0.0033	0.0075
	Medium chain fatty acid	caproate (6:0)	LC/MS neg	C01585	HMDB00535	1	0.73	0.74	0.7351	0.7864	0.1209	0.0832	0.2395	0.1914
		heptanoate (7:0)	LC/MS neg	C17714	HMDB00666	1.47	1.14	1.18	0.2364	0.5414	0.4819	0.2165	0.3443	0.2528
		caprylate (8:0)	LC/MS neg	C06423	HMDB00482	1.04	1.49	1.36	0.7401	0.7864	0.0197	0.0255	0.104	0.1027
		pelargonate (9:0)	LC/MS neg	C01601	HMDB00847	0.93	1.05	1.07	0.3247	0.5939	0.1946	0.1139	0.2037	0.1667
		caprate (10:0)	LC/MS neg	C01571	HMDB00511	0.98	1.1	1.25	0.7463	0.7895	0.1306	0.0873	0.0114	0.0186
		laurate (12:0)	LC/MS neg	C02679	HMDB00638	0.92	1.18	1.2	0.2817	0.5795	0.0094	0.0144	0.0873	0.0888
	Long chain fatty acid	myristate (14:0)	LC/MS neg	C06424	HMDB00806	1.01	1.14	1.23	0.9621	0.8573	0.2153	0.1225	0.0151	0.0234
		myristoleate (14:1n5)	LC/MS neg	C08322	HMDB02000	1.02	1.16	0.95	0.9599	0.8573	0.2381	0.1306	0.7835	0.4419
		pentadecanoate (15:0)	LC/MS neg	C16537	HMDB00826	0.97	1.15	1.21	0.752	0.7895	0.1039	0.0748	0.06	0.0675
		palmitate (16:0)	LC/MS neg	C00249	HMDB00220	1.01	1.23	1.3	0.8747	0.8514	0.0479	0.0452	0.0187	0.0265
		palmitoleate (16:1n7)	LC/MS neg	C08362	HMDB03229	1.41	1.22	1.16	0.3601	0.6077	0.5623	0.2427	0.3851	0.2725
		margarate (17:0)	LC/MS neg		HMDB02259	0.98	1.19	1.24	0.9488	0.8573	0.3086	0.1591	0.0691	0.0743
		10-heptadecenoate (17:1n7)	LC/MS neg			1.4	1.35	1.31	0.2752	0.5742	0.3519	0.1709	0.1722	0.1485
		stearate (18:0)	LC/MS neg	C01530	HMDB00827	0.96	1.05	1.22	0.8122	0.8154	0.6388	0.261	0.1178	0.1108
		oleate (18:1n9)	GC/MS	C00712	HMDB00207	1.3	1.11	1.04	0.0267	0.2335	0.2704	0.1456	0.4723	0.311
		cis-vaccenate (18:1n7)	GC/MS	C08367		1.32	1.36	0.96	0.0647	0.3449	0.0354	0.0373	0.6138	0.374
		nonadecanoate (19:0)	LC/MS neg	C16535	HMDB00772	1	1.09	1.39	0.9985	0.8573	0.6769	0.2738	0.1735	0.1485
		10-nonadecenoate (19:1n9)	LC/MS neg			1.14	1.15	1.45	0.5943	0.7431	0.6651	0.2699	0.054	0.061
		arachidate (20:0)	GC/MS	C06425	HMDB02212	1.12	1.29	1.23	0.5198	0.716	0.0769	0.0643	0.2219	0.179
		eicosenoate (20:1n9 or 11)	LC/MS neg		HMDB02231	1.11	1.02	1.21	0.5393	0.7219	0.9455	0.3488	0.1386	0.1247
		dihomo-linoleate (20:2n6)	LC/MS neg	C16525		1.27	1.2	1.67	0.3967	0.632	0.4419	0.2038	0.0063	0.0122
		mead acid (20:3n9)	LC/MS neg		HMDB10378	1.31	1.19	1.39	0.3706	0.6108	0.4714	0.2125	0.0477	0.0558
		arachidonate (20:4n6)	LC/MS neg	C00219	HMDB01043	1.46	1.5	1.91	0.2464	0.5414	0.1467	0.0935	0.001	0.0031
		docosadienoate (22:2n6)	LC/MS neg	C16533		1.03	0.92	1.25	0.9141	0.8539	0.4637	0.2106	0.0804	0.0823
		docosatrienoate (22:3n3)	LC/MS neg	C16534	HMDB02823	1.37	1.12	1.15	0.2409	0.5414	0.543	0.2386	0.9905	0.5051
		adrenate (22:4n6)	LC/MS neg	C16527	HMDB02226	1.49	1.28	1.91	0.122	0.4223	0.3286	0.1652	0.003	0.0068
		hexacosanoate (26:0)	GC/MS		HMDB02356	1.37	1.15	1.14	0.1014	0.4223	0.3569	0.1724	0.5554	0.3497
	Fatty acid, ester	n-Butyl Oleate	GC/MS			1.18	1.01	1.4	0.6943	0.7691	0.7746	0.3042	0.0918	0.0922
	Fatty acid, monohydroxy	4-hydroxybutyrate (GHB)	GC/MS	C00989	HMDB00710	1.26	1.54	1.06	0.3619	0.6077	0.0121	0.017	0.4374	0.2989
		2-hydroxystearate	LC/MS neg	C03045		0.95	0.52	0.59	0.8104	0.8154	0.0014	0.0039	0.0736	0.0771
		2-hydroxypalmitate	LC/MS neg			0.79	0.63	0.58	0.3329	0.5961	0.0113	0.0162	0.0026	0.0062
		13-HODE + 9-HODE	LC/MS neg			1.27	1.86	1.15	0.122	0.4223	0.0439	0.0431	0.3835	0.2725
	Fatty acid, dicarboxylate	2-hydroxyglutarate	GC/MS	C02630	HMDB00606	1.87	10.54	9.27	0.0005	0.0179	5.4457e-09	6.6292e-07	1.9087e-07	6.561e-06
		azelate (nonanedioate)	LC/MS neg	C08261	HMDB00784	0.84	3.93	1.02	0.2622	0.5551	0.184	0.1098	0.8808	0.4761
	Fatty acid, branched	13-methylmyristic acid	LC/MS neg			1.08	1.17	1.38	0.4998	0.711	0.3166	0.1619	0.0002	0.0008
		15-methylpalmitate (isobar with 2-methylpalmitate)	LC/MS neg			1.05	1.01	1.29	0.7248	0.7845	0.8317	0.3144	0.0172	0.025
	Eicosanoid	prostaglandin E2	LC/MS neg	C00584	HMDB01220	0.68	3.51	6.8	0.337	0.5997	0.098	0.0721	0.0006	0.0021
	Fatty acid metabolism (also BCAA metabolism)	propionylcarnitine	LC/MS pos	C03017	HMDB00824	1.12	2.01	2.13	0.5088	0.716	0.1068	0.076	0.0887	0.0897
		butyrylcarnitine	LC/MS pos			1.37	1.5	1.19	0.0948	0.4223	0.1651	0.1025	0.6366	0.3839
	Fatty acid metabolism	valerylcarnitine	LC/MS pos		HMDB13128	1	1	1
	Carnitine metabolism	deoxycarnitine	LC/MS pos	C01181	HMDB01161	0.97	0.73	0.81	0.6156	0.7503	0.0381	0.0392	0.0515	0.0594
		carnitine	LC/MS pos			0.77	1.19	1.71	0.0012	0.0297	0.0473	0.0449	0.0022	0.0055
		3-dehydrocarnitine*	LC/MS pos	C02636	HMDB12154	1.11	1.46	1.49	0.1169	0.4223	0.075	0.0634	0.3856	0.2725
		acetylcarnitine	LC/MS pos	C02571	HMDB00201	1.53	1.88	2.13	2.0923e-05	0.002	0.0004	0.0018	0.0062	0.012
		hexanoylcarnitine	LC/MS pos	C01585	HMDB00705	1.19	0.98	1	0.5112	0.716	0.9536	0.3507
		palmitoylcarnitine	LC/MS pos			0.71	1.32	0.78	0.1179	0.4223	0.4891	0.2189	0.732	0.425
		stearoylcarnitine	LC/MS pos		HMDB00848	1.08	1.03	1.12	0.9308	0.8539	0.8068	0.3089	0.772	0.4382
		oleoylcarnitine	LC/MS pos		HMDB05065	1.16	1.24	1.07	0.6861	0.7691	0.3711	0.1765	0.5479	0.3488
	Bile acid metabolism	cholate	LC/MS neg	C00695	HMDB00619	1.43	1.71	3.32	0.3632	0.6077	0.145	0.0934	0.0086	0.0154
	Glycerolipid metabolism	choline phosphate	LC/MS pos			0.88	3.5	13.71	0.2398	0.5414	4.4846e-08	2.7296e-06	8.8075e-06	0.0001
		ethanolamine	GC/MS	C00189	HMDB00149	0.94	1.18	1.4	0.6504	0.7638	0.8035	0.3085	0.1287	0.1187
		phosphoethanolamine	GC/MS	C00346	HMDB00224	1.15	1.49	0.88	0.9989	0.8573	0.46	0.2097	0.5531	0.3496
		glycerophosphoethanolamine	GC/MS	C01233	HMDB00114	1.3	1.45	5.36	0.5139	0.716	0.8029	0.3085	0.0085	0.0153
		glycerol	GC/MS	C00116	HMDB00131	1.23	0.95	1.1	0.0116	0.1555	0.7485	0.2958	0.3148	0.2352
		choline	LC/MS pos			0.97	1.5	2.38	0.6232	0.7532	0.0026	0.0056	4.9193e-05	0.0004
		glycerol 3-phosphate (G3P)	GC/MS	C00093	HMDB00126	1.22	1.33	2.61	0.0088	0.1338	0.1334	0.0883	1.1046e-05	0.0001
		glycerophosphorylcholine (GPC)	LC/MS pos	C00670	HMDB00086	1.04	1.16	1.97	0.4247	0.645	0.2769	0.1485	3.9865e-05	0.0003
		cytidine 5'-diphosphocholine	LC/MS pos			0.9	0.85	1.21	0.0139	0.1555	0.0056	0.0099	0.004	0.0085
		cytidine-5'-diphosphoethanolamine	LC/MS pos	C00570	HMDB01564	1.13	1.2	0.8	0.4507	0.6739	0.3326	0.1652	0.0976	0.0969
	Inositol metabolism	myo-inositol	GC/MS	C00137	HMDB00211	1.07	0.94	1.32	0.8191	0.8165	0.6516	0.2653	0.1066	0.1041
		inositol 1-phosphate (I1P)	GC/MS		HMDB00213	1.16	1.16	0.94	0.0702	0.3528	0.1357	0.0888	0.3914	0.2746
		scyllo-inositol	GC/MS	C06153	HMDB06088	0.93	1.24	1.64	0.6875	0.7691	0.1389	0.0904	0.0242	0.0313
	Ketone bodies	3-hydroxybutyrate (BHBA)	GC/MS	C01089	HMDB00357	1.16	1.06	1.84	0.5815	0.7366	0.7745	0.3042	0.0633	0.0698
	Lysolipid	1-palmitoylglycerophosphoethanolamine	LC/MS pos		HMDB11503	1.97	0.6	0.74	0.2096	0.5286	0.0342	0.0369	0.628	0.38
		2-palmitoylglycerophosphoethanolamine*	LC/MS pos			1.43	0.49	1.05	0.5386	0.7219	0.1145	0.0801	0.7698	0.4382
		2-palmitoleoylglycerophosphoethanolamine*	LC/MS pos			1.01	0.91	0.94	0.9484	0.8573	0.3325	0.1652	0.4908	0.3208
		1-stearoylglycerophosphoethanolamine	LC/MS pos		HMDB11130	1.95	0.6	0.71	0.1331	0.4339	0.1826	0.1095	0.5255	0.3387
		1-oleoylglycerophosphoethanolamine	LC/MS neg		HMDB11506	2.04	0.84	0.91	0.1189	0.4223	0.6273	0.2589	0.7998	0.4463
		2-oleoylglycerophosphoethanolamine*	LC/MS pos			1.42	0.68	0.86	0.2348	0.5414	0.154	0.0967	0.7957	0.4454
		2-linoleoylglycerophosphoethanolamine*	LC/MS pos			1.3	0.78	0.93	0.2565	0.5551	0.2518	0.1368	0.9887	0.5051
		1-arachidonoylglycerophosphoethanolamine*	LC/MS neg		HMDB11517	1.2	0.91	1.17	0.3892	0.6307	0.6315	0.2597	0.5269	0.3387
		2-arachidonoylglycerophosphoethanolamine*	LC/MS pos			1.17	0.84	1.05	0.4087	0.6338	0.2995	0.1558	0.586	0.3662
		2-docosapentaenoylglycerophosphoethanolamine*	LC/MS pos			1.3	0.77	1.03	0.2227	0.5414	0.2833	0.15	0.9217	0.4904
		2-docosahexaenoylglycerophosphoethanolamine*	LC/MS pos			1.17	0.94	1.2	0.2958	0.5878	0.7112	0.2857	0.1943	0.1611
		1-myristoylglycerophosphocholine	LC/MS pos		HMDB10379	1.13	0.75	1.07	0.5531	0.7219	0.1352	0.0888	0.6909	0.4067
		2-myristoylglycerophosphocholine*	LC/MS pos			1.08	0.67	0.87	0.7591	0.7909	0.0909	0.07	0.44	0.2989
		1-pentadecanoylglycerophosphocholine*	LC/MS pos			1.06	0.68	0.99	0.896	0.8521	0.4029	0.1901	0.9468	0.4961
		1-palmitoylglycerophosphocholine	LC/MS pos			1.39	0.65	0.77	0.3595	0.6077	0.0779	0.0645	0.3412	0.2517
		2-palmitoylglycerophosphocholine*	LC/MS pos			1.45	0.5	0.95	0.12	0.4223	0.0931	0.0712	0.7237	0.423
		1-palmitoleoylglycerophosphocholine*	LC/MS pos			1.19	0.59	0.83	0.6863	0.7691	0.0107	0.0157	0.4189	0.2903
		2-palmitoleoylglycerophosphocholine*	LC/MS pos			1	0.61	0.85	0.9117	0.8539	0.0058	0.0103	0.1292	0.1187
		1-heptadecanoylglycerophosphocholine	LC/MS pos		HMDB12108	1.56	0.92	1.56	0.3037	0.5939	0.814	0.3093	0.1776	0.1511
		1-stearoylglycerophosphocholine	LC/MS pos			1.98	0.65	1.24	0.1902	0.4905	0.3882	0.1839	0.1856	0.1562
		2-stearoylglycerophosphocholine*	LC/MS pos			2.5	1.19	1.4	0.1891	0.4905	0.5942	0.2511	0.4027	0.2814
		1-oleoylglycerophosphocholine	LC/MS pos			1.55	0.57	0.69	0.2677	0.5626	0.0218	0.0263	0.3864	0.2725
		2-oleoylglycerophosphocholine*	LC/MS pos			1.33	0.55	0.8	0.3205	0.5939	0.0424	0.042	0.3488	0.254
		1-linoleoylglycerophosphocholine	LC/MS pos	C04100		1.47	0.58	1.23	0.1619	0.4563	0.171	0.1051	0.6158	0.374
		2-linoleoylglycerophosphocholine*	LC/MS pos			1.29	0.76	1.03	0.2058	0.5236	0.1979	0.1152	0.9155	0.4896
		2-eicosatrienoylglycerophosphocholine*	LC/MS pos			1.4	0.5	1.03	0.1834	0.4905	0.0383	0.0392	0.9983	0.5076
		2-arachidonoylglycerophosphocholine*	LC/MS pos			1.32	0.66	0.96	0.2287	0.5414	0.109	0.0772	0.8714	0.4732
		1-docosapentaenoylglycerophosphocholine*	LC/MS pos			1.51	0.44	1.05	0.4904	0.7042	0.1647	0.1025	0.9775	0.503
		2-docosapentaenoylglycerophosphocholine*	LC/MS pos			1.4	0.62	1.01	0.2488	0.5426	0.1541	0.0967	0.936	0.4931
		2-docosahexaenoylglycerophosphocholine*	LC/MS pos			1.31	0.68	1.08	0.3262	0.5939	0.0855	0.0676	0.6041	0.3708
		1-stearoylglycerophosphoinositol	LC/MS neg			1.13	0.83	0.84	0.7053	0.7737	0.6166	0.2562	0.2611	0.204
		1-arachidonoylglycerophosphoinositol*	LC/MS neg			0.85	1.15	1.06	0.1757	0.4808	0.3311	0.1652	0.9666	0.4998
		2-arachidonoylglycerophosphoinositol*	LC/MS neg			1.05	1.1	1.12	0.9227	0.8539	0.5515	0.2398	0.6868	0.4067
		1-oleoylglycerophosphoserine	LC/MS neg			1.16	0.94	1.09	0.8896	0.8521	0.7174	0.2873	0.9552	0.4963
		2-oleoylglycerophosphoserine*	LC/MS neg			1.57	0.68	0.93	0.349	0.6077	0.1331	0.0883	0.7487	0.4333
		1-palmitoylplasmenylethanolamine*	LC/MS neg			1.65	0.92	0.85	0.2617	0.5551	0.8157	0.3093	0.6815	0.4053
	Monoacylglycerol	2-palmitoylglycerol (2-monopalmitin)	GC/MS			1.52	1.63	1	0.0629	0.344	0.009	0.0142	0.8729	0.4732
		1-stearoylglycerol (1-monostearin)	GC/MS	D01947		1.06	1.11	1.09	0.619	0.7512	0.4163	0.1942	0.5888	0.3662
		1-oleoylglycerol (1-monoolein)	GC/MS		HMDB11567	1.3	0.94	0.95	0.0705	0.3528	0.9997	0.359	0.9382	0.4931
	Diacylglycerol	1,2-dipalmitoylglycerol	GC/MS		HMDB07098	1.45	1.18	1.2	0.0869	0.4203	0.5393	0.2379	0.7261	0.423
		1,3-dipalmitoylglycerol	GC/MS			1.2	1.08	0.92	0.3444	0.6077	0.5903	0.2511	0.5533	0.3496
	Sphingolipid	sphinganine	LC/MS pos	C00836	HMDB00269	0.8	0.71	0.81	0.0175	0.1866	0.0045	0.0085	0.2393	0.1914
		sphingosine	LC/MS pos	C00319	HMDB00252	1.2	0.99	0.76	0.1157	0.4223	0.9612	0.3514	0.1078	0.1046
		phytosphingosine	LC/MS pos	C12144	HMDB04610	1.6	1.5	1.05	0.332	0.5961	0.0263	0.0305	0.6095	0.3728
		N,N-dimethylsphingosine	LC/MS pos	C13914		0.81	0.79	1.25	0.4579	0.678	0.0971	0.0721	0.3457	0.2528
		palmitoyl sphingomyelin	GC/MS			1.07	0.9	0.89	0.4018	0.6333	0.2304	0.1287	0.0709	0.0751
		stearoyl sphingomyelin	GC/MS	C00550	HMDB01348	1.87	0.62	0.48	0.1505	0.4454	0.0975	0.0721	0.1314	0.1195
	Sterol/Steroid	lathosterol	GC/MS	C01189	HMDB01170	0.93	0.95	2.09	0.6669	0.7691	0.9839	0.3561	1.0802e-05	0.0001
		squalene	GC/MS	C00751	HMDB00256	1.14	4.35	5.48	0.3118	0.5939	0.0023	0.0052	2.8826e-05	0.0002
		cholesterol	GC/MS	C00187	HMDB00067	1.03	1.09	0.89	0.3276	0.5939	0.1991	0.1154	0.0712	0.0751
		7-dehydrocholesterol	GC/MS	C01164	HMDB00032	0.42	0.73	1.94	0.0291	0.2335	0.2367	0.1304	0.0451	0.0531
		dihydrocholesterol	GC/MS		HMDB00908	1.03	1.09	1.12	0.6762	0.7691	0.615	0.2562	0.448	0.3
		7-alpha-hydroxycholesterol	GC/MS	C03594	HMDB01496	0.87	0.37	0.31	0.8359	0.8282	0.021	0.0263	0.0227	0.0304
		7-beta-hydroxycholesterol	GC/MS	C03594	HMDB06119	1.06	0.65	0.29	0.8164	0.8165	0.1812	0.1092	0.0107	0.0184
		7-ketocholesterol	GC/MS		HMDB00501	0.58	0.56	0.43	0.2368	0.5414	0.1283	0.0867	0.1976	0.1625
		lanosterol	GC/MS	C01724	HMDB01251	2.5	5.76	5.26	0.1432	0.4454	0.0003	0.0015	0.0002	0.0012
Nucleotide	Purine metabolism, (hypo)xanthine/inosine containing	xanthine	GC/MS	C00385	HMDB00292	1	1	1
		xanthosine	LC/MS pos	C01762	HMDB00299	1.18	2.93	10.91	0.2882	0.5846	0.0044	0.0084	0.0004	0.0017
		hypoxanthine	LC/MS neg	C00262	HMDB00157	0.74	0.67	0.9	0.0139	0.1555	0.0031	0.0064	0.3731	0.2694
		inosine	LC/MS neg			0.77	0.66	0.86	0.0403	0.2711	0.0003	0.0015	0.1695	0.1471
		2'-deoxyinosine	LC/MS neg	C05512	HMDB00071	0.69	0.45	0.91	0.1487	0.4454	0.0003	0.0016	0.6761	0.4035
	Purine metabolism, adenine containing	adenine	LC/MS pos	C00147	HMDB00034	0.85	0.75	0.85	0.1454	0.4454	0.0611	0.0547	0.288	0.2171
		adenosine	LC/MS pos	C00212	HMDB00050	0.72	0.45	0.46	0.1636	0.4563	0.0217	0.0263	0.0065	0.0125
		N1-methyladenosine	LC/MS pos	C02494	HMDB03331	0.97	0.9	1.29	0.9393	0.8568	0.6226	0.2578	0.8111	0.4483
		adenosine 2'-monophosphate (2'-AMP)	LC/MS neg	C00946	HMDB11617	1.21	1.06	1.43	0.2609	0.5551	0.6903	0.2783	0.3304	0.2448
		adenosine 3'-monophosphate (3'-AMP)	LC/MS neg	C01367	HMDB03540	1.27	0.86	0.74	0.0717	0.3528	0.2269	0.1273	0.2177	0.1765
		adenosine 5'-monophosphate (AMP)	LC/MS pos	C00020	HMDB00045	0.92	0.37	0.28	0.7007	0.7729	0.0132	0.0183	0.003	0.0068
		adenosine 5'-diphosphate (ADP)	LC/MS neg	C00008	HMDB01341	1.12	0.54	0.52	0.3261	0.5939	0.0192	0.0251	0.0396	0.0476
		adenosine 3',5'-cyclic monophosphate (cAMP)	LC/MS neg	C00575	HMDB00058	0.82	0.79	1.15	0.1225	0.4223	0.1907	0.1121	0.4624	0.3056
		adenylosuccinate	LC/MS neg	C03794	HMDB00536	0.51	0.12	0.07	9.325e-05	0.0054	1.4638e-06	3.5638e-05	2.2951e-09	3.0053e-07
	Purine metabolism, guanine containing	guanine	LC/MS pos	C00242	HMDB00132	0.79	0.99	1.37	0.0911	0.4223	0.7891	0.3069	0.0309	0.0382
		guanosine	LC/MS neg	C00387	HMDB00133	0.74	0.75	1.12	0.0224	0.2099	0.1062	0.076	0.2823	0.2157
		guanosine 5'- monophosphate (5'-GMP)	LC/MS pos			0.99	0.51	0.5	0.9273	0.8539	0.0085	0.0136	0.1107	0.1063
		guanosine 5'-diphospho-fucose	LC/MS neg			0.89	1.34	1.33	0.1891	0.4905	0.0799	0.0648	0.0047	0.0095
		N1-methylguanosine	LC/MS pos		HMDB01563	0.93	1.64	1.31	0.9258	0.8539	0.0297	0.0328	0.195	0.1611
		N2,N2-dimethylguanosine	LC/MS pos		HMDB04824	0.82	0.79	0.8	0.322	0.5939	0.179	0.1084	0.1324	0.1198
		N6-carbamoylthreonyladenosine	LC/MS pos			0.98	1.04	1.17	0.9547	0.8573	0.5927	0.2511	0.1047	0.1028
	Pyrimidine metabolism, cytidine containing	cytidine	LC/MS pos	C00475	HMDB00089	0.8	0.37	0.29	0.2355	0.5414	0.0097	0.0148	0.0155	0.0235
		cytidine 5'-monophosphate (5'-CMP)	LC/MS pos	C00055	HMDB00095	0.79	0.59	0.52	0.0555	0.3189	0.0035	0.0072	0.0007	0.0023
	Pyrimidine metabolism, orotate containing	orotate	GC/MS	C00295	HMDB00226	0.64	5.65	2.19	0.0654	0.3449	0.0003	0.0015	0.0258	0.0329
	Pyrimidine metabolism, thymine containing	thymine	GC/MS	C00178	HMDB00262	0.88	0.33	1.16	0.6413	0.7638	0.0005	0.0018	0.691	0.4067
		thymidine 5'-monophosphate	LC/MS neg	C00364	HMDB01227	0.62	0.26	0.37	0.0605	0.3375	1.7777e-05	0.0003	0.0155	0.0235
	Pyrimidine metabolism, uracil containing	uracil	GC/MS	C00106	HMDB00300	0.64	0.22	0.16	0.1205	0.4223	1.4066e-07	5.7075e-06	0.0001	0.0007
		uridine	LC/MS neg	C00299	HMDB00296	0.77	0.79	0.9	0.1595	0.4563	0.0452	0.044	0.4486	0.3
		pseudouridine	LC/MS neg	C02067	HMDB00767	1.02	0.95	1.02	0.8392	0.8282	0.6082	0.2557	0.9015	0.4857
		uridine monophosphate (5' or 3')	LC/MS neg			0.81	0.25	0.24	0.2869	0.5846	0.0037	0.0073	0.0033	0.0075
		uridine 5'-diphosphate (UDP)	LC/MS neg	C00015	HMDB00295	0.92	0.62	0.54	0.1415	0.4454	0.0598	0.0543	0.0139	0.0219
		uridine 5'-triphosphate (UTP)	LC/MS neg	C00075	HMDB00285	0.98	1.27	1.4	0.7716	0.7909	0.0771	0.0643	0.0097	0.0172
	Purine and pyrimidine metabolism	methylphosphate	GC/MS			0.92	1.21	1.16	0.43	0.6462	0.0787	0.0647	0.1098	0.106
Cofactors and vitamins	Ascorbate and aldarate metabolism	gulono-1,4-lactone	GC/MS	C01040	HMDB03466	1.57	2.88	1.77	0.0329	0.2417	0.0001	0.0008	0.0078	0.0143
	Folate metabolism	5-methyltetrahydrofolate (5MeTHF)	LC/MS neg	C00440	HMDB01396	1.02	0.53	0.57	0.7668	0.7909	0.0008	0.0025	0.0016	0.0044
	Nicotinate and nicotinamide metabolism	nicotinamide	LC/MS pos	C00153	HMDB01406	0.87	0.89	0.85	0.0245	0.2224	0.0959	0.0721	0.0755	0.0787
		nicotinamide adenine dinucleotide (NAD+)	LC/MS pos	C00003	HMDB00902	0.98	1.14	1.19	0.7522	0.7895	0.0341	0.0369	0.0197	0.0276
		nicotinamide adenine dinucleotide reduced (NADH)	LC/MS neg	C00004	HMDB01487	0.76	1.38	1.31	0.3532	0.6077	0.0497	0.0462	0.0257	0.0329
		nicotinate adenine dinucleotide (NAAD+)	LC/MS neg			1	1.65	2.39	0.9892	0.8573	0.0409	0.041	0.0023	0.0056
		nicotinamide adenine dinucleotide phosphate (NADP+)	LC/MS pos	C00005	HMDB00217	1.3	0.54	0.72	0.7393	0.7864	0.0209	0.0263	0.1674	0.1461
		nicotinamide riboside*	LC/MS pos			0.9	1.32	1.06	0.6934	0.7691	0.2043	0.1178	0.7529	0.4341
		adenosine 5'diphosphoribose	LC/MS neg	C00301	HMDB01178	1.1	2.09	1.97	0.5813	0.7366	0.0002	0.0011	0.001	0.0031
		1-methylnicotinamide	LC/MS pos	C02918	HMDB00699	0.98	0.9	0.95	0.6647	0.7691	0.0575	0.0527	0.4257	0.2938
	Pantothenate and CoA metabolism	pantothenate	LC/MS pos	C00864	HMDB00210	1.03	0.95	0.9	0.4628	0.678	0.1748	0.1064	0.0171	0.025
		coenzyme A	LC/MS neg	C00010	HMDB01423	0.73	0.49	0.53	0.0938	0.4223	0.0038	0.0075	0.0011	0.0033
		acetyl CoA	LC/MS neg	C00024	HMDB01206	0.64	0.81	1.43	0.1151	0.4223	0.9166	0.3412	0.5924	0.3662
	Pyridoxal metabolism	pyridoxal	LC/MS pos	C00250	HMDB01545	0.85	1.07	1.14	0.0196	0.1913	0.4498	0.2066	0.1175	0.1108
	Riboflavin metabolism	flavin adenine dinucleotide (FAD)	LC/MS neg	C00016	HMDB01248	1	0.92	1	0.9853	0.8573	0.0404	0.041	0.9559	0.4963
		riboflavin (Vitamin B2)	LC/MS pos	C00255	HMDB00244	0.92	0.89	1.01	0.362	0.6077	0.0991	0.0722	0.9173	0.4896
		flavin mononucleotide (FMN)	LC/MS neg	C00061	HMDB01520	0.95	0.98	1.31	0.805	0.8154	0.8135	0.3093	0.3162	0.2353
	Thiamine metabolism	thiamin (Vitamin B1)	LC/MS pos			0.87	1.24	0.95	0.2941	0.5878	0.118	0.0816	0.7126	0.418
		thiamin diphosphate	LC/MS neg	C00068	HMDB01372	1.08	0.96	1.41	0.6806	0.7691	0.7431	0.2946	0.1807	0.153
	Tocopherol metabolism	alpha-tocopherol	GC/MS	C02477	HMDB01893	0.93	1.42	0.93	0.6074	0.7503	0.1025	0.0743	0.761	0.4359
	Vitamin B6 metabolism	pyridoxine (Vitamin B6)	LC/MS pos	C00314	HMDB02075	0.93	1.31	1.44	0.6153	0.7503	0.0203	0.026	0.0012	0.0035
Xenobiotics	Chemical	glycerol 2-phosphate	GC/MS	C02979,D01488	HMDB02520	1.17	1.37	2.82	0.3493	0.6077	0.095	0.0721	1.0262e-05	0.0001
		HEPES	LC/MS neg			1	1.11	1.17	0.9793	0.8573	0.0805	0.0649	0.0233	0.031
		2-ethylhexanoate (isobar with 2-propylpentanoate)	LC/MS neg			0.87	0.88	1.44	0.4881	0.7042	0.3661	0.1754	0.0241	0.0313
		phenol red	LC/MS neg	C12600		1	1.08	1.16	0.9922	0.8573	0.1251	0.0851	0.0168	0.0248
	Drug	penicillin G	LC/MS pos	C05551		0.81	0.72	0.66	0.771	0.7909	0.1461	0.0935	0.0003	0.0014
	Food component/Plant	dihydrokaempferol	LC/MS neg	C00974		1	1	1
		2-(3,4-dihydroxyphenyl)-3,5,7-trihydroxy-4-chromanone	LC/MS neg			1	1	1
	Sugar, sugar substitute, starch	erythritol	GC/MS	C00503	HMDB02994	2.06	1.8	2.91	2.9196e-06	0.0004	0.0007	0.0025	2.7775e-08	1.5912e-06
