# Supplementary material for: Global Profiling of Metabolic Adaptation to Hypoxic Stress in Human Glioblastoma Cells
Source: PLoS One. 2015 Jan 29;10(1):e0116740. doi: 10.1371/journal.pone.0116740 (PMC4310608; doi:10.1371/journal.pone.0116740)
Supplement: S2 Table — (XLS) [file pone.0116740.s006.xls]

## Sheet: Sheet1
Table S2
Heat map of statistically significant biochemicals profiled in media from hypoxic and normoxic U-87 MG cells at early (6 h), intermediate (24 h) and late (48 h) time-points.
Shown are H/N ratios at the respective time-points, and p- and q-values for each comparison.
	Green: indicates significant difference (p≤0.05) between the groups shown; GREEN indicates a ratio < 1
	Light green: indicates differences approaching significance (0.05≤p≤0.1) between the groups shown; LIGHT GREEN indicates a ratio of <1
	Red: indicates significant difference (p≤0.05) between the groups shown; RED indicates a ratio > 1
	Pink: inidicates differences approaching signicance (0.05≤p≤0.1) between the groups shown; PINK indicates a ratio of >1
	Non-colored text and cell: mean values are not significantly different for that comparison
Major Pathway	Sub Pathway	Biochemical Name	Platform	Comp ID	KEGG	HMDB	Conditioned media from U87 MG glioblastoma cells
							6 h H/N	24 h H/N	48 h H/N	6 h H/N		24 h H/N		48 h H/N
										p-value	q-value	p-value	q-value	p-value	q-value
Amino acid	Glycine, serine and threonine metabolism	glycine	GC/MS	11777	C00037	HMDB00123	1.1	1.1	1.12	0.5345	0.8506	0.4764	0.2686	0.0676	0.0712
		beta-hydroxypyruvate	GC/MS	15686	C00168	HMDB01352	0.9	1.09	0.68	0.2521	0.8104	0.8175	0.373	0.2159	0.1619
		serine	GC/MS	1648	C00065	HMDB03406	1.19	2.5	4.09	0.2014	0.8104	0.0002	0.0007	2.2419e-05	8.3338e-05
		N-acetylserine	GC/MS	37076		HMDB02931	0.93	0.57	0.53	0.3529	0.8104	0.003	0.0055	0.006	0.0105
		threonine	LC/MS pos	1284	C00188	HMDB00167	1.05	1.07	1.02	0.2702	0.8104	0.0979	0.1	0.5779	0.3268
	Alanine and aspartate metabolism	aspartate	GC/MS	15996	C00049	HMDB00191	0.88	0.26	0.22	0.3036	0.8104	4.8086e-09	2.3592e-07	8.363e-07	7.2335e-06
		asparagine	GC/MS	512	C00152	HMDB00168	1.14	0.28	0.69	0.7221	0.856	0.0498	0.0581	0.4344	0.2553
		alanine	GC/MS	1126	C00041	HMDB00161	1.09	1.03	1.03	0.4217	0.8276	0.7954	0.373	0.708	0.3909
		N-acetylaspartate (NAA)	GC/MS	22185	C01042	HMDB00812	1	1	1
	Glutamate metabolism	glutamate	LC/MS pos	57	C00025	HMDB03339	0.95	0.69	0.63	0.6309	0.8506	6.6186e-06	3.2471e-05	4.4164e-09	2.4625e-07
		glutamine	LC/MS pos	53	C00064	HMDB00641	1.06	1.34	1.64	0.2433	0.8104	3.1053e-05	0.0001	5.0846e-06	2.3626e-05
	Histidine metabolism	histidine	LC/MS neg	59	C00135	HMDB00177	1.05	1.15	1.15	0.0961	0.8104	0.0007	0.0018	0.0003	0.0006
		trans-urocanate	LC/MS pos	607	C00785	HMDB00301	1.14	1.12	1.04	0.3874	0.8104	0.2659	0.1864	0.7631	0.4053
	Lysine metabolism	cadaverine	GC/MS	15308	C01672	HMDB02322	0.63	1.15	0.72	0.1629	0.8104	0.611	0.3258	0.121	0.1106
		lysine	LC/MS pos	1301	C00047	HMDB00182	0.97	1.16	1.05	0.8416	0.8961	0.156	0.1296	0.4021	0.2464
	Phenylalanine & tyrosine metabolism	phenylalanine	LC/MS pos	64	C00079	HMDB00159	1.01	1.06	1.07	0.8675	0.8961	0.1302	0.1162	0.0672	0.0712
		phenylacetate	LC/MS neg	15958	C07086	HMDB00209	0.99	1.39	0.79	0.8112	0.8961	0.1026	0.1027	0.3354	0.2253
		p-cresol sulfate	LC/MS neg	36103	C01468		1.03	0.99	1.04	0.3853	0.8104	0.5332	0.2939	0.1674	0.1383
		tyrosine	LC/MS pos	1299	C00082	HMDB00158	1.03	1.08	1.1	0.5624	0.8506	0.0424	0.0536	0.0093	0.0143
		3-(4-hydroxyphenyl)lactate	LC/MS neg	32197	C03672	HMDB00755	1.19	1.08	1.02	0.5742	0.8506	0.5829	0.3178	0.9707	0.4687
		phenylacetylglycine	LC/MS neg	33945	C05598	HMDB00821	1.04	0.99	1.04	0.6556	0.8506	0.8158	0.373	0.1348	0.1212
	Tryptophan metabolism	kynurenate	LC/MS neg	1417	C01717	HMDB00715	1.14	0.81	0.95	0.1165	0.8104	0.0492	0.0581	0.7516	0.4029
		kynurenine	LC/MS pos	15140	C00328	HMDB00684	0.8	0.23	0.22	0.1373	0.8104	5.0924e-07	4.1639e-06	9.081e-07	7.2335e-06
		tryptophan	LC/MS pos	54	C00078	HMDB00929	1.02	1.39	1.58	0.6276	0.8506	0.0003	0.0009	0.0004	0.0008
		anthranilate	LC/MS pos	4970	C00108	HMDB01123	0.66	0.24	0.14	0.0172	0.8104	0.0002	0.0005	6.9961e-07	7.2335e-06
	Valine, leucine and isoleucine metabolism	3-methyl-2-oxobutyrate	LC/MS neg	21047	C00141	HMDB00019	0.99	1.16	1.34	0.9748	0.8966	0.0696	0.0759	0.0011	0.0022
		3-methyl-2-oxovalerate	LC/MS neg	15676	C00671	HMDB03736	1.04	1.14	1.49	0.2435	0.8104	0.0229	0.0321	0.0001	0.0004
		beta-hydroxyisovalerate	LC/MS neg	12129		HMDB00754	0.89	0.63	0.5	0.3982	0.8171	0.0029	0.0055	5.5622e-05	0.0002
		isoleucine	LC/MS pos	1125	C00407	HMDB00172	0.97	1.04	1.06	0.3752	0.8104	0.3353	0.2165	0.2178	0.1619
		leucine	LC/MS pos	60	C00123	HMDB00687	1.06	1.1	1.04	0.2754	0.8104	0.0134	0.0194	0.1821	0.1449
		valine	LC/MS pos	1649	C00183	HMDB00883	0.97	1.02	1.07	0.5988	0.8506	0.6373	0.3362	0.121	0.1106
		4-methyl-2-oxopentanoate	LC/MS neg	22116	C00233	HMDB00695	1.05	1.26	1.63	0.2916	0.8104	0.0008	0.0019	3.8577e-07	5.3775e-06
		alpha-hydroxyisovalerate	GC/MS	33937		HMDB00407	1	1.68	1.69			0.0288	0.0382	0.0153	0.0214
	Cysteine, methionine, SAM, taurine metabolism	cysteine	GC/MS	31453	C00097	HMDB00574	0.86	0.81	0.72	0.1505	0.8104	0.1118	0.1055	0.001	0.0022
		cystine	GC/MS	31454	C00491	HMDB00192	1	1.76	1.47	0.8815	0.8961	0.0055	0.009	0.0169	0.0225
		methionine sulfoxide	LC/MS pos	18374	C02989	HMDB02005	1.01	0.93	0.97	0.9445	0.8961	0.2817	0.1919	0.6434	0.3587
		methionine	LC/MS pos	1302	C00073	HMDB00696	1.03	1.14	1.13	0.5998	0.8506	0.0043	0.0076	0.0122	0.0184
		N-acetylmethionine	LC/MS neg	1589	C02712	HMDB11745	0.89	0.41	0.31	0.1607	0.8104	3.3296e-08	5.4452e-07	2.7538e-07	5.3775e-06
		2-hydroxybutyrate (AHB)	GC/MS	21044	C05984	HMDB00008	1.04	0.85	0.84	0.7969	0.8961	0.2881	0.1937	0.3578	0.2347
	Urea cycle; arginine-, proline-, metabolism	arginine	LC/MS pos	1638	C00062	HMDB00517	1.04	1.03	0.99	0.6413	0.8506	0.4972	0.2772	0.8883	0.4503
		ornithine	GC/MS	1493	C00077	HMDB03374	0.9	0.7	0.49	0.6168	0.8506	0.1081	0.1039	0.005	0.0092
		proline	LC/MS pos	1898	C00148	HMDB00162	0.86	0.56	0.48	0.1242	0.8104	2.2337e-07	2.1918e-06	7.0895e-06	3.0408e-05
		5-aminovalerate	LC/MS pos	18319	C00431	HMDB03355	1.1	0.91	0.44	0.6909	0.8506	0.645	0.3367	0.0352	0.0436
		citrulline	LC/MS pos	2132	C00327	HMDB00904	1	1	1
		trans-4-hydroxyproline	GC/MS	1366	C01157	HMDB00725	1	1	1
	Creatine metabolism	creatine	LC/MS pos	27718	C00300	HMDB00064	0.97	0.69	0.87	0.8745	0.8961	0.0066	0.0102	0.2392	0.1732
	Polyamine metabolism	5-methylthioadenosine (MTA)	LC/MS pos	1419	C00170	HMDB01173	0.76	0.47	0.27	0.06	0.8104	2.7108e-08	5.4452e-07	0.0001	0.0003
		putrescine	GC/MS	1408	C00134	HMDB01414	0.95	2.07	1.5	0.3632	0.8104	0.1524	0.1289	0.0632	0.0691
	Guanidino and acetamido metabolism	4-guanidinobutanoate	LC/MS pos	15681	C01035	HMDB03464	0.86	0.99	1.09	0.4429	0.8276	0.9864	0.4181	0.8271	0.4295
	Glutathione metabolism	5-oxoproline	LC/MS neg	1494	C01879	HMDB00267	0.98	0.93	1	0.8203	0.8961	0.0483	0.0581	0.9279	0.4615
		cysteine-glutathione disulfide	LC/MS pos	35159		HMDB00656	0.73	0.28	0.25	0.0075	0.7971	4.0094e-05	0.0002	1.5724e-06	1.0251e-05
Peptide	Dipeptide	glycylleucine	LC/MS pos	34398	C02155	HMDB00759	1.22	1.18	1.74	0.3493	0.8104	0.2587	0.1864	0.0018	0.0035
		arginylleucine	LC/MS pos	39995			1.27	1.37	1.85	0.4456	0.8276	0.2647	0.1864	0.0038	0.0073
		aspartylleucine	LC/MS pos	40068			0.96	0.99	1.26	0.9408	0.8961	0.9885	0.4181	0.0816	0.0827
		isoleucylalanine	LC/MS pos	40046			1.14	0.96	1.23	0.3378	0.8104	0.9284	0.3996	0.1078	0.1019
		phenylalanylproline	LC/MS neg	41392			1.21	1.07	1.51	0.249	0.8104	0.67	0.3389	0.0504	0.0586
		isoleucylglutamine	LC/MS pos	40019			1.2	1.34	1.7	0.2953	0.8104	0.1354	0.1186	8.3079e-05	0.0002
	gamma-glutamyl	gamma-glutamylleucine	LC/MS pos	18369		HMDB11171	0.76	0.72	0.59	0.0759	0.8104	0.0072	0.0108	0.0058	0.0105
		gamma-glutamylisoleucine*	LC/MS pos	34456		HMDB11170	1.02	0.86	0.73	0.8235	0.8961	0.2009	0.1587	3.3207e-05	0.0001
		gamma-glutamylmethionine	LC/MS pos	37539			1.12	0.82	0.71	0.9119	0.8961	0.127	0.1154	0.0211	0.0273
		gamma-glutamylglutamate	LC/MS pos	36738			0.89	0.48	0.34	0.3751	0.8104	0.0061	0.0096	1.6547e-06	1.0251e-05
		gamma-glutamylglutamine	LC/MS pos	2730		HMDB11738	1	0.7	0.7	0.9225	0.8961	7.5777e-07	5.311e-06	3.2706e-05	0.0001
		gamma-glutamylphenylalanine	LC/MS pos	33422		HMDB00594	1.08	0.87	0.77	0.7925	0.8961	0.067	0.0747	0.1687	0.1383
		gamma-glutamyltyrosine	LC/MS pos	2734			1.03	0.86	0.79	0.8528	0.8961	0.2267	0.1738	0.1511	0.1308
Carbohydrate	Aminosugars metabolism	erythronate*	GC/MS	33477		HMDB00613	1.28	0.87	1.14	0.2935	0.8104	0.0779	0.0831	0.4432	0.2553
	Fructose, mannose, galactose, starch, and sucrose metabolism	fructose	GC/MS	577	C00095	HMDB00660	0.94	1.21	0.71	0.9194	0.8961	0.451	0.2603	0.2682	0.1869
		sorbitol	GC/MS	15053	C00794	HMDB00247	1.2	0.98	1.01	0.1827	0.8104	0.6686	0.3389	0.9397	0.4615
	Glycolysis, gluconeogenesis, pyruvate metabolism	glycerate	GC/MS	1572	C00258	HMDB00139	0.79	1.16	1.28	0.1913	0.8104	0.4003	0.2425	0.0815	0.0827
		glucose-6-phosphate (G6P)	GC/MS	31260	C00668	HMDB01401	1.17	0.69	0.42	0.6061	0.8506	0.3729	0.2316	0.0391	0.0474
		glucose	GC/MS	38507	C00031	HMDB00122	0.98	0.93	1.01	0.5137	0.8506	0.3437	0.2184	0.9162	0.4602
		pyruvate	GC/MS	599	C00022	HMDB00243	0.75	0.6	0.72	0.1215	0.8104	0.0945	0.0986	0.1741	0.1407
		lactate	GC/MS	527	C00186	HMDB00190	1.09	1.09	1.02	0.0329	0.8104	0.0538	0.0614	0.4316	0.2553
	Nucleotide sugars, pentose metabolism	ribitol	GC/MS	15772	C00474	HMDB00508	0.95	1.58	1.18	0.9575	0.8961	0.0019	0.0037	0.2958	0.2036
Energy	Krebs cycle	citrate	GC/MS	1564	C00158	HMDB00094	1.16	0.72	0.6	0.2501	0.8104	0.0014	0.0029	0.007	0.0119
		alpha-ketoglutarate	GC/MS	33453	C00026	HMDB00208	0.31	0.47	0.54	0.235	0.8104	0.0426	0.0536	0.2118	0.1618
		succinate	GC/MS	1437	C00042	HMDB00254	0.97	0.86	1.09	0.7774	0.8961	0.3472	0.2184	0.8798	0.4501
		fumarate	GC/MS	1643	C00122	HMDB00134	1.12	0.38	0.3	0.4272	0.8276	1.2396e-06	7.6018e-06	0.0002	0.0004
		malate	GC/MS	1303	C00149	HMDB00156	0.85	0.31	0.2	0.521	0.8506	4.0716e-06	2.2195e-05	1.8385e-06	1.0251e-05
	Oxidative phosphorylation	phosphate	GC/MS	11438	C00009	HMDB01429	1.04	1.34	1.15	0.8151	0.8961	0.4447	0.2597	0.4002	0.2464
Lipid	Essential fatty acid	dihomo-linolenate (20:3n3 or n6)	LC/MS neg	35718	C03242	HMDB02925	1.1	1	1	0.5302	0.8506
		docosapentaenoate (n3 DPA; 22:5n3)	LC/MS neg	32504	C16513	HMDB01976	1.41	1.03	1.04	0.2857	0.8104	0.921	0.3996	0.3875	0.2451
		docosahexaenoate (DHA; 22:6n3)	LC/MS neg	19323	C06429	HMDB02183	0.97	0.69	0.99	0.5879	0.8506	0.4247	0.251	0.3632	0.2355
	Medium chain fatty acid	caproate (6:0)	LC/MS neg	32489	C01585	HMDB00535	1.06	0.7	0.84	0.3671	0.8104	6.7691e-05	0.0003	0.3456	0.2294
		heptanoate (7:0)	LC/MS neg	1644	C17714	HMDB00666	0.9	0.87	1.36	0.5773	0.8506	0.7836	0.373	0.1039	0.0999
		caprylate (8:0)	LC/MS neg	32492	C06423	HMDB00482	1.06	1.01	1.33	0.3096	0.8104	0.8146	0.373	0.1643	0.1383
		caprate (10:0)	LC/MS neg	1642	C01571	HMDB00511	0.95	1.06	1.05	0.5591	0.8506	0.2498	0.1829	0.5802	0.3268
	Long chain fatty acid	arachidonate (20:4n6)	LC/MS neg	1110	C00219	HMDB01043	1.06	1.18	1.45	0.8934	0.8961	0.7315	0.3625	0.0496	0.0586
	Fatty acid, monohydroxy	3-hydroxyoctanoate	LC/MS neg	22001		HMDB01954	1.05	0.55	0.4	0.5903	0.8506	1.2329e-07	1.5122e-06	2.6359e-06	1.3362e-05
	Fatty acid, dicarboxylate	2-hydroxyglutarate	GC/MS	37253	C02630	HMDB00606	1.75	1.01	2.06	0.1768	0.8104	0.795	0.373	0.0849	0.0846
	Fatty acid metabolism	isovalerate	LC/MS neg	34732	C08262	HMDB00718	1.12	1.12	1.78	0.1116	0.8104	0.2321	0.1752	0.0145	0.0207
	Carnitine metabolism	acetylcarnitine	LC/MS pos	32198	C02571	HMDB00201	1	1	1
	Bile acid metabolism	cholate	LC/MS neg	22842	C00695	HMDB00619	1.03	0.99	1.04	0.2793	0.8104	0.8211	0.373	0.1845	0.1449
		glycocholate	LC/MS neg	18476	C01921	HMDB00138	1.05	1.06	0.99	0.2092	0.8104	0.2456	0.1825	0.7509	0.4029
		deoxycholate	LC/MS neg	1114	C04483	HMDB00626	0.93	0.99	0.99	0.2044	0.8104	0.8139	0.373	0.8231	0.4295
		glycodeoxycholate	LC/MS neg	18477	C05464	HMDB00631	0.98	0.96	0.96	0.6889	0.8506	0.3897	0.239	0.2041	0.158
	Glycerolipid metabolism	choline	LC/MS pos	15506			1.01	1.98	2.34	0.9357	0.8961	8.2815e-05	0.0003	2.1368e-05	8.3338e-05
		glycerol 3-phosphate (G3P)	GC/MS	15365	C00093	HMDB00126	0.81	0.57	0.43	0.2417	0.8104	9.4696e-05	0.0003	3.9822e-05	0.0001
	Inositol metabolism	myo-inositol	GC/MS	19934	C00137	HMDB00211	1.03	1.1	1.07	0.5273	0.8506	0.1054	0.1034	0.4365	0.2553
	Ketone bodies	3-hydroxybutyrate (BHBA)	GC/MS	542	C01089	HMDB00357	1.15	0.89	0.82	0.198	0.8104	0.3288	0.2151	0.4389	0.2553
Nucleotide	Purine metabolism, (hypo)xanthine/inosine containing	hypoxanthine	GC/MS	3127	C00262	HMDB00157	1	1	1
	Purine metabolism, adenine containing	adenine	LC/MS pos	554	C00147	HMDB00034	0.99	1.04	0.93	0.9509	0.8961	0.8526	0.3769	0.8318	0.4295
	Purine metabolism, guanine containing	guanine	LC/MS pos	32352	C00242	HMDB00132	1	1	1
	Pyrimidine metabolism, uracil containing	uracil	GC/MS	605	C00106	HMDB00300	1.04	0.52	0.29	0.6824	0.8506	0.0014	0.0029	0.0077	0.0123
		5,6-dihydrouracil	GC/MS	1559	C00429	HMDB00076	1.03	1.99	1.38	0.8339	0.8961	0.0052	0.0088	0.0951	0.093
		pseudouridine	LC/MS neg	33442	C02067	HMDB00767	1.09	0.88	0.79	0.5526	0.8506	0.2716	0.1877	0.055	0.0626
Cofactors and vitamins	Biotin metabolism	biotin	LC/MS pos	568	C00120	HMDB00030	1	1	1
	Folate metabolism	folate	LC/MS pos	1826	C00504	HMDB00121	1.03	1.02	1.02	0.3716	0.8104	0.4581	0.2614	0.7205	0.3939
	Nicotinate and nicotinamide metabolism	nicotinamide	LC/MS pos	594	C00153	HMDB01406	1.05	1.07	1.01	0.6616	0.8506	0.4235	0.251	0.9751	0.4687
		nicotinamide riboside*	LC/MS pos	33013			1.04	0.67	0.37	0.6459	0.8506	0.0008	0.0019	3.2426e-07	5.3775e-06
		nicotinate	GC/MS	1504	C00253	HMDB01488	0.93	1.14	1.2	0.7125	0.856	0.2038	0.1587	0.2239	0.1643
		nicotinate ribonucleoside*	LC/MS pos	33471			0.9	1.33	1.68	0.2281	0.8104	0.1616	0.1299	0.0571	0.0637
	Pantothenate and CoA metabolism	pantothenate	LC/MS pos	1508	C00864	HMDB00210	0.99	1.01	1.04	0.6936	0.8506	0.6638	0.3389	0.2678	0.1869
	Pyridoxal metabolism	pyridoxal	LC/MS pos	1651	C00250	HMDB01545	1	1.09	1.24	0.9043	0.8961	0.8314	0.3742	0.4441	0.2553
	Riboflavin metabolism	riboflavin (Vitamin B2)	LC/MS pos	1827	C00255	HMDB00244	1.03	1.08	1.1	0.586	0.8506	0.1584	0.1296	0.1525	0.1308
	Thiamine metabolism	thiamin (Vitamin B1)	LC/MS pos	5341			0.99	1.05	1.05	0.9682	0.8966	0.1509	0.1289	0.2536	0.1813
	Vitamin B6 metabolism	pyridoxate	LC/MS neg	31555	C00847	HMDB00017	1.12	1.02	1.1	0.6933	0.8506	0.7395	0.3628	0.3912	0.2451
		pyridoxine (Vitamin B6)	LC/MS pos	608	C00314	HMDB02075	1	1	1
		pyridoxamine	LC/MS pos	2150	C00534	HMDB01431	1.07	1.24	1.38	0.5095	0.8506	0.001	0.0023	0.0073	0.012
Xenobiotics	Benzoate metabolism	benzoate	GC/MS	15778	C00180	HMDB01870	1.04	1.07	1.13	0.7153	0.856	0.8403	0.3748	0.3686	0.2362
		p-aminobenzoate (PABA)	LC/MS pos	596	C00568	HMDB01392	1	1	1
	Chemical	heptaethylene glycol	LC/MS pos	38154			0.89	0.98	0.87	0.3788	0.8104	0.861	0.3772	0.1467	0.1298
		tetraethylene glycol	LC/MS pos	38101			1.4	0.91	0.98	0.4499	0.8276	0.7302	0.3625	0.9435	0.4615
		phenol red	LC/MS neg	36817	C12600		1.03	1.02	1.05	0.1529	0.8104	0.3002	0.199	0.0169	0.0225
		maltol	LC/MS pos	38299	C11918		1.12	1.1	0.89	0.4069	0.819	0.5954	0.321	0.3326	0.2253
	Drug	penicillin G	LC/MS pos	37468	C05551		0.99	1.08	1.15	0.8384	0.8961	0.1194	0.1105	0.0231	0.0293
	Sugar, sugar substitute, starch	erythritol	GC/MS	20699	C00503	HMDB02994	1.63	1.31	1.32	0.0927	0.8104	0.0249	0.0339	0.0134	0.0197
