# Supplementary material for: Global Profiling of Metabolic Adaptation to Hypoxic Stress in Human Glioblastoma Cells
Source: PLoS One. 2015 Jan 29;10(1):e0116740. doi: 10.1371/journal.pone.0116740 (PMC4310608; doi:10.1371/journal.pone.0116740)
Supplement: S3 Table — (XLS) [file pone.0116740.s007.xls]

## Sheet: Sheet1
Table S3
List of hypoxia-regulated genes encoding proteins involved in cellular metabolism
Illumina symbol	Gene		6h H	6h H	6h H	Mean 6h H	6h N	6h N	6h N	Mean 6h N	Fold H/N	p-value	48h H	48h H	48h H	Mean 48h H	48h N	48h N	48h N	Mean 48h N	Fold H/N	p-value
ILMN_1659027	GLUT1	Glucose transporter 1	5588	5901	5128.17	5529.87	560.667	502.25	528.25	529.852	10.4366	2.36713e-05	2762.02	3180.93	3665.12	3181.44	887.278	668.806	667.232	734.309	4.33256	0.00133128
ILMN_1775708	GLUT3	Glucose transporter 3	4585.5	5613.08	5144.92	5097.09	1536.08	1642.42	1395.42	1521.25	3.35059	0.000507154	8140.39	9760.25	12480.5	9971.94	3418.3	3855.58	5534.1	4178.13	2.3867	0.0196971
ILMN_1668865	GLUT14	Glucose transporter 14	104.917	98.8333	94.8333	99.442	24.3333	28.3333	28.25	26.9054	3.69599	0.00020553	71.5421	114.32	268.548	129.987	19.1525	18.3364	46.7559	25.4171	5.11418	0.0453598
ILMN_2364022	MCT4	Monocarboxylate transporter 4	2306.67	2414.83	2750.5	2483.67	556.833	463.917	550.25	521.885	4.75904	0.000293838	2611.17	2766.65	2721.15	2698.86	2250.67	2169.33	1723.98	2034.18	1.32676	N.S.
ILMN_1723486	HK2	Hexokinase 2	3823.17	3596.67	4359.5	3913.69	422.5	564.833	691.917	548.614	7.13378	0.00617045	1041.41	999.299	1445.49	1145.8	144.466	183.308	205.308	175.84	6.51616	0.00124266
ILMN_1805737	PFKP	Phosphofructokinase, platelet isoform	3853.25	4375.83	3510.42	3897.17	2158.33	2275.83	2299.42	2243.67	1.73696	0.0133324	3941.71	4399.14	3990.21	4105.34	3293.17	2372.92	2945.01	2844.43	1.44329	N.S.
ILMN_1713037	PFKL	Phosphofructokinase, liver isoform	156.75	228.583	178.917	185.767	141	146.667	116.667	134.122	1.38506	N.S.	478.743	532.56	736.001	572.51	333.049	289.444	262.276	293.502	1.95062	0.0198429
ILMN_2186061	PFKFB3	6-phosphofructo-2-kinase/fructose-2,6-biphosphatase 3	4190.33	4029.5	3924.58	4046.67	735	866.083	709.75	767.333	5.27368	0.00133693	1780.87	2360.5	2772.5	2267.27	1178.33	1051.21	808.671	1000.56	2.266	0.0172976
ILMN_1653292	PFKFB4	6-phosphofructo-2-kinase/fructose-2,6-biphosphatase 4	5834.42	6410.75	6914.08	6371.09	1077.83	767	964	927.132	6.87183	0.00312933	3093.67	3517.08	4254.54	3590.63	1974.46	1681.57	1898.54	1847.26	1.94376	0.00784831
ILMN_1736700	ALDOA	Aldolase A	5370.33	7189.83	5622.58	6010.15	3525.58	3939.25	2998.83	3466.3	1.73388	0.0205822	12824.9	15427.2	13709.9	13946.3	12179.6	11101.7	9233.34	10767.8	1.29518	N.S.
ILMN_1755974	ALDOC	Aldolase C	838.167	970.583	836.25	879.494	214.583	171.417	173.167	185.369	4.74455	0.000383096	3654.39	4764.24	7657.54	5108.57	1905.5	2507.39	2323.59	2230.82	2.29	N.S.
ILMN_1802252	GAPDH	Glyceraldehyde 3-phosphate dehydrogenase	9808.5	10441.1	8516.08	9554.24	8020.42	6914.08	7552.17	7481.71	1.27701	0.043657	5001.9	4918.16	6618.46	5460.49	4060.07	3376.84	3273.01	3553.56	1.53663	0.0352925
ILMN_2216852	PGK1	Phosphoglycerate kinase 1	3641.75	3671.25	3817.08	3709.24	2188.08	1918.75	1719.75	1932.78	1.91912	0.0119869	1731.44	1915.46	2469.59	2015.74	1299.84	1463.28	1148.34	1297.46	1.5536	0.0401402
ILMN_2112417	PGAM1	Phosphoglycerate mutase 1	3134.67	3442.33	3152.58	3240.19	2125.42	2274.75	1822.42	2065.42	1.56878	0.0252374	3561.38	3509.16	3098.25	3383.08	3856.55	3157.41	2424.42	3090.62	1.09463	N.S.
ILMN_1706841	PGAM4	Phosphoglycerate mutase 4	6131.17	5588	5982.67	5896.1	4127.25	3877.83	3586	3857.33	1.52854	0.00307437	2432.47	2064.83	2458.75	2311.44	2339.51	1830.09	1884.95	2005.85	1.15235	N.S.
ILMN_1765796	ENO2	Enolase 2	2670.67	3204.08	2757.17	2868.11	471.583	525.083	628.5	537.895	5.3321	0.000510684	2702.09	2941.62	4333.03	3253.56	1629.02	1562.35	1921.6	1697.42	1.91677	N.S.
ILMN_1775327	PKM2	Pyruvate kinase isoenzyme M2	2374.58	2498.42	2329.67	2399.84	1320.42	2027.67	1963.92	1738.91	1.38008	N.S.	1769.9	1915.43	1822.63	1835.01	1421.03	1209.78	1291.79	1304.67	1.40649	0.0225483
ILMN_1776582	PDK3	Pyruvate dehydrogenase kinase isozyme 3	383.583	331.083	381.083	364.423	158.833	150	133.917	147.216	2.47543	0.00099934	145.838	152.553	179.625	158.691	114.082	87.7404	102.44	100.839	1.5737	0.0195725
ILMN_1671969	UGP2	UDP-glucose pyrophosphorylase 2	621.917	811.917	744.25	721.64	121.417	133.167	112.667	122.13	5.90878	0.000303432	60.497	108.555	164.807	102.672	26.2635	59.6976	52.0657	43.3798	2.36682	N.S.
ILMN_1695827	PPP1CA	Protein phosphatase 1, catalytic subunit, alpha isoenzyme	1162.08	1136.58	959.583	1082.2	1108.25	1241.17	1201.67	1182.36	0.915285	N.S.	796.996	893.254	700.295	792.934	996.995	963.014	864.853	939.917	0.843622	N.S.
ILMN_1736670	PPP1R3C	Protein phosphatase 1, regulatory subunit 3C	4518.17	4590.92	4892	4664.26	435.417	427.917	431.667	431.656	10.8055	0.000112316	1974.69	2936.63	4012.83	2854.96	875.046	731.553	580.052	718.756	3.97208	0.0101261
ILMN_2230862	GYG1	Glycogenin 1	1988.08	2096.42	1912.58	1997.61	2122.42	2165.25	2072.67	2119.77	0.94237	N.S.	349.399	554.029	484.18	454.242	632.862	709.988	753.278	696.902	0.651801	N.S.
ILMN_1711289	GYS1	Glycogen synthase 1	94	75.6667	85.3333	84.6676	44	44.6667	53.1667	47.1005	1.79759	0.00641122	134.963	151.548	232.585	168.183	79.0729	54.2538	77.3294	69.2257	2.42949	0.0229012
ILMN_1789702	GBE1	Glucan (1,4-alpha-), branching enzyme 1	2544.08	2674.75	3345.83	2834.26	1307.83	1217.67	1177.75	1233.23	2.29824	N.S.	1472.17	1773.15	2263.21	1807.77	771.38	972.741	784.602	838.118	2.15694	0.0131456
ILMN_1696187	PYGL	Phosphorylase, glycogen, liver	890.667	920.25	1076.25	959.058	626.333	695.833	855.333	719.695	1.33259	N.S.	235.949	288.227	387.908	297.687	151.331	152.726	105.425	134.564	2.21224	0.0246444
ILMN_1778360	PYGB	Phosphorylase, glycogen, brain	520.667	473.5	575.917	521.691	594.5	614.333	678.083	627.981	0.830743	N.S.	129.428	185.507	238.099	178.806	295.338	235.465	305.85	277.067	0.645352	N.S.
ILMN_2371825	AGL	Amylo-alpha-1, 6-glucosidase, 4-alpha-glucanotransferase	772.25	843.25	1057.58	883.099	700.75	760.833	664.583	707.621	1.24798	N.S.	160.53	182.785	164.844	169.118	182.856	164.942	154.353	166.975	1.01283	N.S.
ILMN_1736939	UGCG	UDP-glucose ceramide glucosyltransferase	1369.67	1403.67	1485	1418.63	618.5	680.667	900.75	723.813	1.95994	0.0274477	535.142	630.334	863.585	662.9	311.451	333.911	335.23	326.679	2.02921	0.04
ILMN_1766221	B4GALT1	UDP-Gal:betaGlcNAc beta 1,4- galactosyltransferase 1	356.167	302.75	365	340.155	221.167	256	262.25	245.787	1.38394	0.0273384	72.1264	108.596	211.876	118.394	41.0931	50.6754	62.1021	50.5698	2.3412	N.S.
ILMN_2380688	B4GALT4	UDP-Gal:betaGlcNAc beta 1,4- galactosyltransferase 4	116.583	97.3333	126.5	112.805	115	88.1667	97.75	99.7026	1.13142	N.S.	45.9217	44.6452	62.0748	50.3001	35.9646	29.1254	25.5524	29.913	1.68155	0.04
ILMN_1678862	FUT11	Fucosyltransferase 11	324.583	353.667	332.917	336.836	61.5	45.0833	78.4167	60.1312	5.60169	0.00866799	11.2422	16.6528	10.0921	12.3625	7.04345	8.95229	8.73704	8.19775	1.50804	N.S.
ILMN_1781560	ST3GAL6	ST3 beta-galactoside alpha-2,3-sialyltransferase 6	147.333	155.583	175	158.892	51.6667	56.4167	34.3333	46.4278	3.42234	0.0163617	18.644	35.223	33.5202	28.0258	11.1039	10.6982	8.118	9.87973	2.83669	0.04
ILMN_1684158	GPT2	Glutamic pyruvate transaminase (alanine aminotransferase) 2	1744.67	1854.17	2076.08	1886.7	412.25	385.917	392.667	396.789	4.75491	0.00130535	852.086	1078.28	1137.87	1014.93	687.175	706.705	652.594	681.788	1.48863	0.049358
ILMN_1784871	FASN	Fatty acid synthase	837	875.583	920.833	877.138	1066.17	875.583	760	891.892	0.983458	N.S.	1768.35	2873.8	3523.86	2616.26	2246.44	3362.3	4535.23	3247.71	0.805571	N.S.
ILMN_1730504	AGPAT4	1-acylglycerol-3-phosphate O-acyltransferase 4	496.833	455.667	514.333	488.316	329.833	319.833	302.5	317.186	1.53952	0.00232729	174.901	219.048	220.811	203.759	157.78	151.572	119.657	141.972	1.4352	N.S.
ILMN_1662049	AGPAT5	1-acylglycerol-3-phosphate O-acyltransferase 5	258.417	249.5	278.167	261.757	145.75	129.167	108.75	126.978	2.06143	0.0157428	43.6561	52.4735	72.1068	54.8682	31.5468	20.0642	25.0251	25.1141	2.18475	0.0283725
ILMN_1677511	PTGS2	Prostaglandin-endoperoxide synthase 2	845.5	751	866.083	819.29	144.417	199.167	176.75	171.948	4.76475	0.00438711	436.568	249.014	137.939	246.597	183.833	110.157	12.9385	63.9892	3.85373	N.S.
ILMN_1769911	SLC38A1	Solute carrier family 38, member 1	1709.33	1698.08	1877	1759.61	1202.08	1361	1214.5	1257.18	1.39965	0.00768506	549.287	690.649	460.871	559.172	672.316	685.039	598.006	650.626	0.859437	N.S.
ILMN_1658917	SLC1A1	Solute carrier family 1, member 1	53.3333	39.4167	51.3333	47.6094	23.0833	22.4167	28.9167	24.6418	1.93206	0.0130743	50.3305	69.458	89.4684	67.8799	60.7015	42.6314	37.837	46.0909	1.47274	N.S.
ILMN_1651799	SLC38A2	Solute carrier family 38, member 2	5310.92	4394.33	5968	5183.59	2885.42	2689.67	3828.58	3097.29	1.67359	0.036511	472.221	545.269	634.213	546.593	359.92	470.148	401.016	407.882	1.34008	N.S.
ILMN_1726456	SLC3A2	Solute carrier family 3, member 2	1521	1556.83	1270.92	1443.76	909.083	915.167	785	867.61	1.66407	0.00796241	336.782	399.873	520.208	412.239	339.617	301.725	277.49	305.222	1.35062	N.S.
ILMN_1720373	SLC7A5	Solute carrier family 7, member 5	1489.5	1721.92	1462	1553.58	539.167	537.5	508.667	528.257	2.94096	0.00268758	726.184	798.279	679.893	733.186	552.787	684.396	536.536	587.699	1.24755	N.S.
ILMN_1812559	SLC7A6	Solute carrier family 7, member 6	105.833	92.5	95.9167	97.9233	118.833	141.75	141	133.422	0.733938	0.0213332	26.6303	37.6678	38.5518	33.8166	30.6004	31.2	25.592	29.0176	1.16538	N.S.
ILMN_1804735	CBS	Cystathionine-beta-synthase	124.5	112.083	111	115.703	42.5	48.3333	25.6667	37.4974	3.08562	0.0286719	85.7678	108.716	78.3147	90.0507	73.014	87.8177	41.4752	64.3071	1.40032	N.S.
ILMN_2305112	CTH	Cystathionine gamma-lyase	687.167	725	615.417	674.305	440.667	353.083	327.5	370.737	1.81882	0.00926155	224.152	270.261	283.743	258.078	228.819	327.207	199.606	246.318	1.04774	N.S.
ILMN_1730575	GCLC	Glutamate-cysteine ligase	466.75	440.75	468.667	458.543	352.667	253.083	259.417	285.02	1.60881	0.0472958	30.5292	43.1369	50.9354	40.6313	25.9626	32.4663	18.9152	25.1689	1.61435	N.S.
ILMN_1683462	GSS	Glutathione synthetase	386.75	459	298.083	375.428	430.917	399.667	381.75	403.605	0.930187	N.S.	301.065	277.35	315.504	297.553	357.943	306.154	370.891	343.822	0.865428	N.S.
ILMN_1758963	NADK	NAD kinase	57.1667	35.3333	24.5833	36.7555	76.3333	54.25	114.5	77.9782	0.471357	N.S.	16.9872	34.4945	35.1172	27.403	33.6174	33.3901	44.9367	36.9483	0.741657	N.S.
